# Supplementary material for: Selective Generation of Aldimine and Ketimine Tautomers of the Schiff Base Condensates of Amino Acids with Imidazole Aldehydes or of Imidazole Methanamines with Pyruvates—Isomeric Control with 2- vs. 4-Substituted Imidazoles
Source: Molecules. 2024 Mar 16;29(6):1324. doi: 10.3390/molecules29061324 (PMC10974184; doi:10.3390/molecules29061324)
Supplement: Supplementary file 1 [file molecules-29-01324-s001.zip]

Archive with 1 entries (1 files):
- molecules-2890553-supplementary.pdf
